# Supplementary material for: miR-23a, miR-146a and miR-301a confer predisposition to Vogt-Koyanagi-Harada syndrome but not to Behcet’s disease
Source: Sci Rep. 2016 Jan 28;6:20057. doi: 10.1038/srep20057 (PMC4730241; doi:10.1038/srep20057)
Supplement: Supplementary Information [file srep20057-s1.xls]

## Sheet: Sheet1
Supplementary Table 1 Summary of associations between miRNAs and multiple autoimmune diseases or immune processes
miRNA	Disease	Mechanism	Population	Reference
miR-21	SLE	Regulates aberrant T cell responses in human SLE	Greece	1
miR-125b	SLE	Regulates ETS1 and STAT3 gene expression.	Chinese	2
miR-224	SLE	Accelerates T cell activation-induced cell death	Chinese	3
miR-145	SLE	Targets gene STAT1,type I and II IFN signaling	Chinese	3
miR-150		Limits early B cell differentiation		4
miR-326	Multiple sclerosis	Regulates TH-17 differentiation	Chinese	5
miR-10a		Targets Bcl-6 and constrains the plasticity of helper T cells		6
miR-126	SLE	Regulates DNA methylation in CD4+ T cells and contributes to T cell autoreactivity in SLE by directly targeting Dnmt1	Chinese	7
	Ulcerative colitis	Contributes to pathogenesis of UC by targeting IκBα	Chinese	8
miR-23a		Inhibits B-cell development		9
miR-16	Graves' disease		Japanese	10
miR-22	Graves' disease,Hashimoto's thyroiditis		Japanese	10
miR-375	Graves' disease,Hashimoto's thyroiditis		Japanese	10
miR-451	Graves' disease,Hashimoto's thyroiditis		Japanese	10
miR-205	Allergic rhinitis	May be important in the allergic inflammation present in nasal mucosa	Finland	11
miR-301a		Regulates the development of the T-helper type 17 subset via targeting the IL-6/23-STAT3 pathway		12
miR-132	Autoimmune encephalomyelitis	Induces cholinergic anti-inflammation		13
miR-146a	SLE	Meta-analysis suggest that miR-146a rs57095329 and rs2431697 SNPs are associated with SLE susceptibility		14
	Psoriasis	The rs2910164G allele in miR-146a attenuated its inhibitory regulation on the expression of EGFR as well as the proliferation of human keratinocytes	Chinese	15
miR-9		Regulates proinflammatory cytokines in human CD4+ T cells, such as IL-2		16
miR-181a		Modulates the level of IL-8		17
miR-122	Crohn’s disease	Inhibites LPS-induced apoptosis by suppressing NOD2		18
miR-181b		Negatively regulates activation-induced cytidine deaminase in B cells		19
miR-23b	Lupus or rheumatoid arthritis	Suppresses IL-17-associated autoimmune inflammation by targeting TAB2, TAB3 and IKK-α		20
miR-130A	Primary immune thrombocytopenia	Targets TGFB1 and IL18	Chinese	21
miR-140-3p	Myasthenia gravis	Serum miRNA profile is in lower level	Spainish	22
miR-185	Myasthenia gravis	Serum miRNA profile is in lower level	Spainish	22
miR-192	Myasthenia gravis	Serum miRNA profile is in lower level	Spainish	22
miR-885-5p	Myasthenia gravis	Serum miRNA profile is in lower level	Spainish	22
miR-155		A central modulator of T-cell responses		23
	Graves' disease,Hashimoto's thyroiditis	Be decreased in CD8+-T-cells	German	24
miR-200a	Graves' disease,Hashimoto's thyroiditis	Be decreased in CD4+-T and CD8+-T-cells	German	24
miR-29	Systemic sclerosis	Up-regulates collagen synthesis and induces tissue fibrosis	Swiss	25
miR-196a	Scleroderma	Up-regulates collagen synthesis and induces tissue fibrosis	Japanese	26
miR-223	Dermatomyositis	Activates cell proliferation and causes acanthosis seen in Gottron’s papules	Japanese	27
miR-203	Psoriasis	Induces proliferation and differentiation of keratinocytes	Swedish	28
miR-424	Psoriasis	Decreased miR-424 expression and subsequently increased MEK1 or cyclin E1	Japanese	29
miR-181a		MiR-181a enhances DP cell antigen sensitivity, and inhibits Bcl-2, CD69 expression, and TCR effects the positive clone selection of T cells		30
miR-568		Inhibits the activation and function of both CD4(+) T cells and Treg cells by targeting NFAT5		31
miR-594	Crohn’s disease	Be overexpressed in chronically active ileal Crohn’s disease		32
miR-499	Ulcerative colitis	The AG genotype of rs3746444 in miR-499 was found to confer increased susceptibility to UC	Japanese	33
miR-323-3p	Rheumatoid arthritis	A positive regulator of WNT/cadherin signalling in synovial fibroblasts of rheumatoid arthritis	Greece	34
miR-141	Crohn's disease	Regulates colonic leukocytic trafficking by targeting CXCL12β	Chinese	35
miR-193a	Multiple sclerosis	Be up-regulated in CD4(+) cells from MS patients	Swiss	36
miR-17-5p	Multiple sclerosis	Be up-regulated in CD4(+) cells from MS patients	Swiss	36
miR-497	Multiple sclerosis	Be down-regulated in CD4(+) cells from MS patients	Swiss	36
miR-25	Multiple sclerosis	Modulates the TGF-β signaling pathway	Italian	37
miR-106b	Multiple sclerosis	Modulates the TGF-β signaling pathway	Italian	37
miR-29	Multiple sclerosis	Serves as a novel regulator of Th1 differentiation		38
miR-128	Multiple sclerosis	Inhibits Th2 cell development and favours pro-inflammatory Th1 responses	American	39
miR-27b	Multiple sclerosis	Inhibits Th2 cell development and favours pro-inflammatory Th1 responses	American	39
miR-340	Multiple sclerosis	Inhibits Th2 cell development and favours pro-inflammatory Th1 responses	American	39
miR-614	Multiple sclerosis	Be upregulated in MS individuals	American	40
miR-572	Multiple sclerosis	Be upregulated in MS individuals	American	40
miR-648	Multiple sclerosis	Be upregulated in MS individuals	American	40
miR-422a	Multiple sclerosis	Be upregulated in MS individuals	American	40
miR-922	Multiple sclerosis	Differentially regulates in patients with MS	German	41
miR-181c	Multiple sclerosis	Differentially regulates in patients with MS	German	41
miR-633	Multiple sclerosis	Differentially regulates in patients with MS	German	41
miR-638	Lupus nephritis	Differentially expressed in lupus nephritis patients	Chinese	42
miR-198	Lupus nephritis	Differentially expressed in lupus nephritis patients	Chinese	42
miR-125a-3p	SLE	Be decreased in blood of patients with SLE	Chinese	43
miR-31	SLE	Suppression of IL-2 production	Chinese	44
miR-142-3p	SLE	Decreased microRNA-142-3p/5p expression causes CD4+ T cell activation and B cell hyperstimulation in systemic lupus erythematosus	Chinese	45
miR-142-5p	SLE	Decreased microRNA-142-3p/5p expression causes CD4+ T cell activation and B cell hyperstimulation in systemic lupus erythematosus	Chinese	45
miR-342-3p	SLE	Be decreased in SLE patients with active nephritis	Danish	46
miR-20a	SLE	Be decreased in SLE patients with active nephritis	Danish	46
miR-569	SLE	Suppression of SPI1	Japanese	47
miR-148a	SLE	Promotion of DNA hypomethylation	Chinese	48
miR-29b	SLE	Up-regulation of genes encoding CD11a, CD70	Chinese	49
miR-17~92		Be important for supporting T-cell-mediated immune responses		50
miR-182		Regulated IL-2-driven helper T cell-mediated immune responses		51
miR409-3p	Primary immune thrombocytopenia	Be decreased in PBMCs of active primary immune thrombocytopenia patients	Chinese	52
miR-18b	Multiple sclerosis	Shows differential expression between MS patients experiencing a relapse and controls	Spainish	53
miR-599	Multiple sclerosis	Shows differential expression between MS patients experiencing a relapse and controls	Spainish	53
mir-493	Multiple sclerosis	Shows differential expression between MS patients experiencing a relapse and controls	Spainish	53
miR-15a	Multiple sclerosis	Be downregulated in CD4+ T cells of multiple sclerosis relapsing patients	brazilian	54
miR-16-1	Multiple sclerosis	Be downregulated in CD4+ T cells of multiple sclerosis relapsing patients	brazilian	54
miR-371-5P	Lupus nephritis	Be differentially expressed in lupus nephritis	American	55
miR-423-5P	Lupus nephritis	Be differentially expressed in lupus nephritis	American	55
miR-1224-3P	Lupus nephritis	Be differentially expressed in lupus nephritis	American	55
miR-663	Lupus nephritis	Be differentially expressed in lupus nephritis	American	55
miR-143	SLE	Be over expressed in SLE patients	Spainish	56
miR-345	SLE	Be over expressed in SLE patients	Spainish	56
miR-1246	SLE	Be increased in CD4+ T cells of SLE patients	Chinese	57
miR-574-5p	SLE	Be increased in CD4+ T cells of SLE patients	Chinese	57
miR-1308	SLE	Be increased in CD4+ T cells of SLE patients	Chinese	57
miR-7	SLE	Be increased in CD4+ T cells of SLE patients	Chinese	57
miR-186	SLE	Be decreased in CD4+ T cells of SLE patients	Chinese	57
miR-197	SLE	Be decreased in CD4+ T cells of SLE patients	Chinese	57
miR-299-3p	SLE	Be increased in PBMCs of SLE patients	Chinese	58
miR-383	SLE	Be decreased in PBMCs of SLE patients	Chinese	58
miR-296	ITP	Be downregulated in ITP	Chinese	58
miR-298	ITP	Be downregulated in ITP	Chinese	58
miR-379	ITP	Be downregulated in ITP	Chinese	58
miR-513	ITP	Be downregulated in ITP	Chinese	58
miR-214	ITP	Be downregulated in ITP	Chinese	58
miR-154	Graves’ disease	Be suppressed in PBMC from initial GD patients	Chinese	59
miR-376b	Graves’ disease	Be suppressed in PBMC from initial GD patients	Chinese	59
miR-431	Graves’ disease	Be suppressed in PBMC from initial GD patients	Chinese	59
miR-346	Rheumatoid arthritis	Controls release of TNF-α protein		60
SLE:Systemic lupus erythematosus; MS:Multiple sclerosis; ITP:Idiopathic thrombocytopenic purpura; GD:Graves’ disease
References
1. Stagakis, E., et al., Identification of novel microRNA signatures linked to human lupus disease activity and pathogenesis: miR-21 regulates aberrant T cell responses through regulation of PDCD4 expression. Ann Rheum Dis, 2011. 70(8): p. 1496-506.
2. Luo, X., et al., The role of miR-125b in T lymphocytes in the pathogenesis of systemic lupus erythematosus. Clin Exp Rheumatol, 2013. 31(2): p. 263-71
3. Lu, M.C., et al., Decreased microRNA(miR)-145 and increased miR-224 expression in T cells from patients with systemic lupus erythematosus involved in lupus immunopathogenesis. Clin Exp Immunol, 2013. 171(1): p. 91-9.
4. Xiao, C., et al., MiR-150 controls B cell differentiation by targeting the transcription factor c-Myb. Cell, 2007. 131(1): p. 146-59.
5. Du, C., et al., MicroRNA miR-326 regulates TH-17 differentiation and is associated with the pathogenesis of multiple sclerosis. Nat Immunol, 2009. 10(12): p. 1252-9
6. Takahashi, H., et al., TGF-beta and retinoic acid induce the microRNA miR-10a, which targets Bcl-6 and constrains the plasticity of helper T cells. Nat Immunol, 2012. 13(6): p. 587-95.
7. Zhao, S., et al., MicroRNA-126 regulates DNA methylation in CD4+ T cells and contributes to systemic lupus erythematosus by targeting DNA methyltransferase 1. Arthritis Rheum, 2011. 63(5): p. 1376-86.
8. Feng, X., et al., Up-regulation of microRNA-126 may contribute to pathogenesis of ulcerative colitis via regulating NF-kappaB inhibitor IkappaBalpha. PLoS One, 2012. 7(12): p. e52782.
9. Kong, K.Y., et al., MIR-23A microRNA cluster inhibits B-cell development. Exp Hematol, 2010. 38(8): p. 629-640 e1.
10. Yamada, H., et al., Circulating microRNAs in autoimmune thyroid diseases. Clin Endocrinol (Oxf), 2014. 81(2): p. 276-81.
11. Suojalehto, H., et al., MicroRNA profiles in nasal mucosa of patients with allergic and nonallergic rhinitis and asthma. Int Forum Allergy Rhinol, 2013. 3(8): p. 612-20.
12. Mycko, M.P., et al., MicroRNA-301a regulation of a T-helper 17 immune response controls autoimmune demyelination. Proc Natl Acad Sci U S A, 2012. 109(20): p. E1248-57.
13. Hanieh, H. and A. Alzahrani, MicroRNA-132 suppresses autoimmune encephalomyelitis by inducing cholinergic anti-inflammation: a new Ahr-based exploration. Eur J Immunol, 2013. 43(10): p. 2771-82.
14. Ji, J.D., E.S. Cha, and W.J. Lee, Association of miR-146a polymorphisms with systemic lupus erythematosus: a meta-analysis. Lupus, 2014. 23(10): p. 1023-30
15. Zhang, W., et al., A single-nucleotide polymorphism of miR-146a and psoriasis: an association and functional study. J Cell Mol Med, 2014. 18(11): p. 2225-34.
16. Thiele, S., et al., miR-9 enhances IL-2 production in activated human CD4(+) T cells by repressing Blimp-1. Eur J Immunol, 2012. 42(8): p. 2100-8
17. Galicia, J.C., et al., MiRNA-181a regulates Toll-like receptor agonist-induced inflammatory response in human fibroblasts. Genes Immun, 2014. 15(5): p. 333-7.
18. Chen, Y., et al., miR-122 targets NOD2 to decrease intestinal epithelial cell injury in Crohn's disease. Biochem Biophys Res Commun, 2013. 438(1): p. 133-9.
19. de Yebenes, V.G., et al., miR-181b negatively regulates activation-induced cytidine deaminase in B cells. J Exp Med, 2008. 205(10): p. 2199-206.
20. Zhu, S., et al., The microRNA miR-23b suppresses IL-17-associated autoimmune inflammation by targeting TAB2, TAB3 and IKK-alpha. Nat Med, 2012. 18(7): p. 1077-86
21. Zhao, H., et al., Reduced MIR130A is involved in primary immune thrombocytopenia via targeting TGFB1 and IL18. Br J Haematol, 2014. 166(5): p. 767-73.
22. Nogales-Gadea, G., et al., Analysis of serum miRNA profiles of myasthenia gravis patients. PLoS One, 2014. 9(3): p. e91927.
23. Lind, E.F. and P.S. Ohashi, Mir-155, a central modulator of T-cell responses. Eur J Immunol, 2014. 44(1): p. 11-5
24. Bernecker, C., et al., microRNA expressions in CD4+ and CD8+ T-cell subsets in autoimmune thyroid diseases. Exp Clin Endocrinol Diabetes, 2014. 122(2): p. 107-12.
25. Maurer, B., et al., MicroRNA-29, a key regulator of collagen expression in systemic sclerosis. Arthritis Rheum, 2010. 62(6): p. 1733-43.
26. Honda, N., et al., TGF-beta-mediated downregulation of microRNA-196a contributes to the constitutive upregulated type I collagen expression in scleroderma dermal fibroblasts. J Immunol, 2012. 188(7): p. 3323-31.
27. Inoue, K., et al., Down-regulation of miR-223 contributes to the formation of Gottron's papules in dermatomyositis via the induction of PKCvarepsilon. Eur J Dermatol, 2013. 23(2): p. 160-7.
28. Sonkoly, E., et al., MicroRNAs: novel regulators involved in the pathogenesis of psoriasis? PLoS One, 2007. 2(7): p. e610.
29. Ichihara, A., et al., microRNA-mediated keratinocyte hyperproliferation in psoriasis vulgaris. Br J Dermatol, 2011. 165(5): p. 1003-10.
30. Wu, H., et al., miRNA profiling of naive, effector and memory CD8 T cells. PLoS One, 2007. 2(10): p. e1020.
31. Li, W., et al., MiR-568 inhibits the activation and function of CD4(+) T cells and Treg cells by targeting NFAT5. Int Immunol, 2014. 26(5): p. 269-81.
32. Wu, F., et al., Identification of microRNAs associated with ileal and colonic Crohn's disease. Inflamm Bowel Dis, 2010. 16(10): p. 1729-38.
33. Okubo, M., et al., Association study of common genetic variants in pre-microRNAs in patients with ulcerative colitis. J Clin Immunol, 2011. 31(1): p. 69-73.
34. Pandis, I., et al., Identification of microRNA-221/222 and microRNA-323-3p association with rheumatoid arthritis via predictions using the human tumour necrosis factor transgenic mouse model. Ann Rheum Dis, 2012. 71(10): p. 1716-23.
35. Huang, Z., et al., miR-141 Regulates colonic leukocytic trafficking by targeting CXCL12beta during murine colitis and human Crohn's disease. Gut, 2014. 63(8): p. 1247-57.
36. Lindberg, R.L., et al., Altered expression of miR-17-5p in CD4+ lymphocytes of relapsing-remitting multiple sclerosis patients. Eur J Immunol, 2010. 40(3): p. 888-98.
37. De Santis, G., et al., Altered miRNA expression in T regulatory cells in course of multiple sclerosis. J Neuroimmunol, 2010. 226(1-2): p. 165-71.
38. Smith, K.M., et al., miR-29ab1 deficiency identifies a negative feedback loop controlling Th1 bias that is dysregulated in multiple sclerosis. J Immunol, 2012. 189(4): p. 1567-76.
39. Guerau-de-Arellano, M., et al., Micro-RNA dysregulation in multiple sclerosis favours pro-inflammatory T-cell-mediated autoimmunity. Brain, 2011. 134(Pt 12): p. 3578-89.
40. Siegel, S.R., et al., Circulating microRNAs involved in multiple sclerosis. Mol Biol Rep, 2012. 39(5): p. 6219-25.
41. Haghikia, A., et al., Regulated microRNAs in the CSF of patients with multiple sclerosis: a case-control study. Neurology, 2012. 79(22): p. 2166-70.
42. Lu, J., et al., Glomerular and tubulointerstitial miR-638, miR-198 and miR-146a expression in lupus nephritis. Nephrology (Carlton), 2012. 17(4): p. 346-51.
43. Wang, H., et al., Circulating microRNAs as candidate biomarkers in patients with systemic lupus erythematosus. Transl Res, 2012. 160(3): p. 198-206.
44. Fan, W., et al., Identification of microRNA-31 as a novel regulator contributing to impaired interleukin-2 production in T cells from patients with systemic lupus erythematosus. Arthritis Rheum, 2012. 64(11): p. 3715-25.
45. Ding, S., et al., Decreased microRNA-142-3p/5p expression causes CD4+ T cell activation and B cell hyperstimulation in systemic lupus erythematosus. Arthritis Rheum, 2012. 64(9): p. 2953-63.
46. Carlsen, A.L., et al., Circulating microRNA expression profiles associated with systemic lupus erythematosus. Arthritis Rheum, 2013. 65(5): p. 1324-34.
47. Hikami, K., et al., Association of a functional polymorphism in the 3'-untranslated region of SPI1 with systemic lupus erythematosus. Arthritis Rheum, 2011. 63(3): p. 755-63.
48. Pan, W., et al., MicroRNA-21 and microRNA-148a contribute to DNA hypomethylation in lupus CD4+ T cells by directly and indirectly targeting DNA methyltransferase 1. J Immunol, 2010. 184(12): p. 6773-81.
49. Qin, H., et al., MicroRNA-29b contributes to DNA hypomethylation of CD4+ T cells in systemic lupus erythematosus by indirectly targeting DNA methyltransferase 1. J Dermatol Sci, 2013. 69(1): p. 61-7.
50. Jiang, S., et al., Molecular dissection of the miR-17-92 cluster's critical dual roles in promoting Th1 responses and preventing inducible Treg differentiation. Blood, 2011. 118(20): p. 5487-97.
51. Stittrich, A.B., et al., The microRNA miR-182 is induced by IL-2 and promotes clonal expansion of activated helper T lymphocytes. Nat Immunol, 2010. 11(11): p. 1057-62.
52. Li, H., et al., Reduced expression of MIR409-3p in primary immune thrombocytopenia. Br J Haematol, 2013. 161(1): p. 128-35.
53. Otaegui, D., et al., Differential micro RNA expression in PBMC from multiple sclerosis patients. PLoS One, 2009. 4(7): p. e6309.
54. Lorenzi, J.C., et al., miR-15a and 16-1 are downregulated in CD4+ T cells of multiple sclerosis relapsing patients. Int J Neurosci, 2012. 122(8): p. 466-71.
55. Te, J.L., et al., Identification of unique microRNA signature associated with lupus nephritis. PLoS One, 2010. 5(5): p. e10344.
56. Martinez-Ramos, R., et al., Differential expression pattern of microRNAs in CD4+ and CD19+ cells from asymptomatic patients with systemic lupus erythematosus. Lupus, 2014. 23(4): p. 353-9.
57. Zhao, S., et al., MicroRNA-126 regulates DNA methylation in CD4+ T cells and contributes to systemic lupus erythematosus by targeting DNA methyltransferase 1. Arthritis Rheum, 2011. 63(5): p. 1376-86.
58. Dai, Y., et al., Microarray analysis of microRNA expression in peripheral blood cells of systemic lupus erythematosus patients. Lupus, 2007. 16(12): p. 939-46.
59. Liu, R., et al., Differential microRNA expression in peripheral blood mononuclear cells from Graves' disease patients. J Clin Endocrinol Metab, 2012. 97(6): p. E968-72.
60. Semaan, N., et al., miR-346 controls release of TNF-alpha protein and stability of its mRNA in rheumatoid arthritis via tristetraprolin stabilization. PLoS One, 2011. 6(5): p. e19827.
